# Supplementary material for: Shearwaters make efficient navigational decisions, even at very fine scales
Source: J Exp Biol. 2026 Apr 30;229(9):jeb251556. doi: 10.1242/jeb.251556 (PMC13200727; doi:10.1242/jeb.251556)
Supplement: Supplementary Materials. A dataset containing all metadata and environmental data for each bird displaced within this experiment. Transport time is calculated as the time taken to walk from the colony to the release site, whilst total incarceration time is the cumulative duration the bird spent in a [file jexbio-229-251556-TableS1.xlsx]

## Sheet: Sheet1
Year	Burrow	Ring	DisplacementDate	GPSWorked	Homed	Analysed	Decision	ReleaseSite	BreedingStage	StintDay	ColonyQuad	ReleaseDate	WindDir	WindSpeedKmH	CloudCover%	MoonIllumination	BirdMass(g)	TotalDepMass(g)	PropDepMass	DeploymentDur	TransportTime	TotalIncarcerationTime	RetrievalDate	DaysOut
2022	AF46	EA59288	2022-07-05	Yes	Yes	Yes	Incorrect	Mew	Chick-rearing	NA	MAIN RIGHT	2022-07-06	307	12.2	97	45	395	15.6	3.94937	00:09:00	00:34:00	01:16:00	2022-07-06	1
2022	439	EM34521	2022-07-05	Yes	No	No	NoHome	Mew	Chick-rearing	NA	MAIN MID	2022-07-06	307	12.2	97	45	490	15.5	3.16327	00:09:00	00:36:50	01:16:50	2022-07-12	7
2022	AF64	EA86611	2022-07-05	Yes	Yes	No	NonClassifiable	Mew	Chick-rearing	NA	MAIN MID	2022-07-06	307	12.2	97	45	410	15.9	3.87805	00:08:00	00:39:04	01:02:04	2022-07-06	1
2022	HG02	EX83365	2022-07-05	Yes	Yes	Yes	Correct	Mew	Chick-rearing	NA	MAIN LEFT	2022-07-06	307	12.2	97	45	415	15.3	3.68675	00:07:00	00:41:19	00:52:19	2022-07-06	1
2022	AF69	EM34522	2022-07-06	Yes	Yes	No	NonClassifiable	Mew	Chick-rearing	NA	MAIN LEFT	2022-07-07	310	21.2	100	55	425	15.5	3.64706	00:08:00	00:32:15	01:52:15	2022-07-07	1
2022	129	EA86516	2022-07-06	No	Yes	No	NA	Mew	Chick-rearing	NA	MAIN LEFT	2022-07-07	310	21.2	100	55	455	14.8	3.25275	00:09:00	00:33:20	01:53:20	2022-07-07	1
2022	206	EM34657	2022-07-06	Yes	Yes	Yes	Incorrect	Mew	Chick-rearing	NA	MAIN MID	2022-07-07	310	21.2	100	55	425	15.5	3.64706	00:07:00	00:35:10	01:37:10	2022-07-07	1
2022	AF79	EM34653	2022-07-06	Yes	Yes	Yes	Correct	Mew	Chick-rearing	NA	MAIN LEFT	2022-07-07	310	21.2	100	55	435	15.1	3.47126	00:08:00	00:39:16	01:22:16	2022-07-07	1
2022	158	EZ88854	2022-07-06	Yes	No	No	NoHome	Mew	Chick-rearing	NA	MAIN MID	2022-07-07	310	21.2	100	55	465	15.2	3.26882	00:05:00	00:40:46	00:49:46	2022-07-08	2
2022	AF46	EA59344	2022-07-07	Yes	No	No	NoHome	Mew	Chick-rearing	NA	MAIN MID	2022-07-08	353	9.1	0	65	480	15.4	3.20833	00:05:00	00:28:30	00:58:30	2022-07-10	3
2022	158	EK59614	2022-07-07	Yes	No	No	NoHome	Mew	Chick-rearing	NA	MAIN MID	2022-07-08	353	9.1	0	65	390	15.9	4.07692	00:07:00	00:30:24	01:14:24	2022-07-12	5
2022	AF74	EZ01940	2022-07-11	Yes	No	No	NoHome	Garland	Chick-rearing	NA	MAIN LEFT	2022-07-12	195	11.2	100	98	425	15.7	3.69412	00:09:00	00:29:24	01:26:24	2022-07-13	2
2022	AF66	FB30632	2022-07-11	Yes	Yes	Yes	Correct	Garland	Chick-rearing	NA	MAIN MID	2022-07-12	195	11.2	100	98	465	15.6	3.35484	00:09:00	00:30:04	01:12:04	2022-07-12	1
2022	AF58	EM34597	2022-07-11	Yes	Yes	Yes	Correct	Garland	Chick-rearing	NA	MAIN MID	2022-07-12	195	11.2	100	98	375	15.6	4.16	00:07:00	00:30:25	01:01:25	2022-07-12	1
2022	AF43	EY07289	2022-07-11	Yes	Yes	Yes	Correct	Garland	Chick-rearing	NA	MAIN RIGHT	2022-07-12	195	11.2	100	98	425	15.6	3.67059	00:09:00	00:30:51	00:53:51	2022-07-12	1
2022	AF45	EA59287	2022-07-11	Yes	No	No	NoHome	Garland	Chick-rearing	NA	MAIN RIGHT	2022-07-12	195	11.2	100	98	470	16	3.40426	00:07:00	00:31:49	00:39:49	2022-07-13	2
2023	37	EA59327	2023-05-11	Yes	No	No	NoHome	Garland	Incubation	3	MAIN MID	2023-05-11	18	12.9	11	63	385	15	3.8961	00:10:00	00:40:43	00:40:43	2023-05-23	12
2023	618	EA59261	2023-05-11	Yes	Yes	Yes	Correct	Mew	Incubation	2	CS UPPER RIGHT	2023-05-11	18	12.9	11	63	460	15.2	3.30435	00:12:00	00:45:48	00:45:48	2023-05-12	1
2023	HG12	EA05791	2023-05-11	No	No	No	NoHome	Mew	Incubation	3	MAIN LEFT	2023-05-11	18	12.9	11	63	460	14.8	3.21739	00:11:00	01:02:47	01:02:47	2023-05-13	2
2023	611	EM34582	2023-05-11	No	Yes	No	NA	Garland	Incubation	2	CS LOWER LEFT	2023-05-11	18	12.9	11	63	480	15.4	3.20833	00:12:00	00:45:59	00:45:59	2023-05-12	1
2023	644	EA59233	2023-05-11	Yes	Yes	No	NonClassifiable	Garland	Incubation	2	CS LOWER LEFT	2023-05-11	18	12.9	11	63	420	14.5	3.45238	00:11:00	00:35:58	00:35:58	2023-05-12	1
2023	VB15	EM34953	2023-05-16	Yes	No	No	NoHome	Garland	Incubation	2	CS UPPER LEFT	2023-05-16	325	8.8	0	11	465	15.9	3.41935	00:08:00	00:35:23	00:35:23	2023-05-19	3
2023	VB10	EM34936	2023-05-16	Yes	No	No	NoHome	Garland	Incubation	2	CS LOWER LEFT	2023-05-16	325	8.8	0	11	440	15.9	3.61364	00:13:00	00:40:18	00:40:18	2023-05-18	2
2023	VB11	EM34940	2023-05-16	Yes	Yes	Yes	Correct	Mew	Incubation	2	CS LOWER LEFT	2023-05-16	325	8.8	0	11	450	15.4	3.42222	00:13:00	00:36:15	00:36:15	2023-05-17	1
2023	VB16	EM34952	2023-05-16	Yes	Yes	Yes	Correct	Mew	Incubation	2	CS UPPER RIGHT	2023-05-16	325	8.8	0	11	440	15.8	3.59091	00:09:00	00:40:49	00:40:49	2023-05-17	1
2023	VB10	EX93604	2023-07-11	No	Yes	No	Correct	Mew	Chick-rearing	NA	CS MID	2023-07-12	278	18.9	13	25	455	14.9	3.27473	00:11:00	00:31:24	00:40:49	2023-07-12	1
2023	HG17	EK59744	2023-07-11	Yes	Yes	Yes	Correct	Mew	Chick-rearing	NA	MAIN LEFT	2023-07-12	278	18.9	13	25	415	15.1	3.63855	00:11:00	00:34:26	01:26:26	2023-07-12	1
2023	VB13	EK59830	2023-07-11	Yes	No	No	NoHome	Garland	Chick-rearing	NA	CS LEFT	2023-07-12	278	18.9	13	25	400	15.1	3.775	00:07:00	00:31:30	01:21:30	2023-07-12	1
2023	152	EA59286	2023-07-11	Yes	Yes	Yes	Correct	Garland	Chick-rearing	NA	MAIN MID	2023-07-12	278	18.9	13	25	460	15.1	3.28261	00:08:00	00:34:18	01:16:18	2023-07-12	1
2023	172	EZ01968	2023-07-11	No	NA	No	NA	Garland	Chick-rearing	NA	MAIN LEFT	2023-07-12	278	18.9	13	25	455	15.2	3.34066	00:10:00	00:41:30	00:36:14	2023-07-12	1
2023	VB12	EM34917	2023-07-11	Yes	No	No	NoHome	Mew	Chick-rearing	NA	CS LEFT	2023-07-12	278	18.9	13	25	430	14.8	3.44186	00:07:00	00:37:34	01:08:34	2023-07-13	2
2023	HG06	EM34965	2023-07-11	No	Yes	No	NA	Mew	Chick-rearing	NA	MAIN LEFT	2023-07-12	278	18.9	13	25	425	15.3	3.6	00:06:00	00:40:48	00:59:48	2023-07-12	1
2023	VB38	EM34999	2023-07-11	Yes	No	No	NoHome	Garland	Chick-rearing	NA	CS LEFT	2023-07-12	278	18.9	13	25	470	15.3	3.25532	00:10:00	00:39:00	00:54:00	2023-07-12	1
2023	14R	EM34984	2023-07-18	Yes	Yes	Yes	Incorrect	Mew	Chick-rearing	NA	MAIN RIGHT	2023-07-19	288	10.6	21	3	465	16.3	3.50538	00:13:00	00:49:15	02:05:15	2023-07-19	1
2023	688	EA86564	2023-07-18	Yes	Yes	Yes	Correct	Garland	Chick-rearing	NA	CS RIGHT	2023-07-19	288	10.6	21	3	425	16.5	3.88235	00:08:00	00:47:24	01:52:24	2023-07-19	1
2023	VB14	EM34919	2023-07-18	Yes	Yes	Yes	Incorrect	Mew	Chick-rearing	NA	CS LEFT	2023-07-19	288	10.6	21	3	445	16.4	3.68539	00:04:00	00:50:43	01:47:43	2023-07-20	2
2023	AF45	EA59287	2023-07-18	Yes	Yes	Yes	Correct	Garland	Chick-rearing	NA	MAIN RIGHT	2023-07-19	288	10.6	21	3	515	15.8	3.06796	00:08:00	00:50:13	01:42:13	2023-07-19	1
2023	HG18	EM55653	2023-07-18	Yes	Yes	Yes	Correct	Mew	Chick-rearing	NA	MAIN LEFT	2023-07-19	288	10.6	21	3	415	15.6	3.75904	00:13:00	00:57:43	01:35:43	2023-07-19	1
2023	167	EA05391	2023-07-18	Yes	Yes	Yes	Correct	Garland	Chick-rearing	NA	MAIN LEFT	2023-07-19	288	10.6	21	3	410	16	3.90244	00:12:00	00:53:17	01:15:17	2023-07-19	1
2023	AF77	EA86519	2023-07-18	Yes	No	No	NoHome	Garland	Chick-rearing	NA	MAIN LEFT	2023-07-19	288	10.6	21	3	455	16.3	3.58242	00:06:00	00:56:04	01:26:04	2023-07-20	2
2023	206	EM34657	2023-07-18	Yes	Yes	Yes	Correct	Mew	Chick-rearing	NA	MAIN MID	2023-07-19	288	10.6	21	3	460	16.7	3.63043	00:07:00	00:58:32	01:20:32	2023-07-19	1
2023	29	EJ99685	2023-07-19	Yes	Yes	Yes	Correct	Garland	Chick-rearing	NA	MAIN RIGHT	2023-07-20	345	7.1	3	7	425	16.5	3.88235	00:16:00	00:35:38	02:06:38	2023-07-20	1
2023	HG13	EA05073	2023-07-19	Yes	No	No	NoHome	Garland	Chick-rearing	NA	MAIN MID	2023-07-20	345	7.1	3	7	455	16.2	3.56044	00:08:00	00:38:53	01:51:53	2023-07-20	1
2023	172	EM34927	2023-07-19	Yes	Yes	Yes	Correct	Mew	Chick-rearing	NA	MAIN MID	2023-07-20	345	7.1	3	7	490	15.5	3.16327	00:10:00	00:35:58	01:39:58	2023-07-20	1
2023	HG14	EM55654	2023-07-19	Yes	Yes	Yes	Correct	Mew	Chick-rearing	NA	MAIN MID	2023-07-20	345	7.1	3	7	420	16.1	3.83333	00:06:00	00:38:23	01:38:23	2023-07-20	1
2023	HG19	EM34976	2023-07-19	Yes	No	No	NoHome	Garland	Chick-rearing	NA	MAIN MID	2023-07-20	345	7.1	3	7	460	16.3	3.54348	00:11:00	00:41:16	01:32:16	2023-07-20	1
2023	HG21	EM55655	2023-07-19	Yes	No	No	NoHome	Mew	Chick-rearing	NA	MAIN MID	2023-07-20	345	7.1	3	7	430	15.7	3.65116	00:07:00	00:50:52	01:15:52	2023-07-20	1
2023	AF44	EZ01619	2023-07-19	Yes	Yes	Yes	Correct	Mew	Chick-rearing	NA	MAIN RIGHT	2023-07-20	345	7.1	3	7	485	15.8	3.25773	00:08:00	00:41:44	00:58:44	2023-07-20	1
2023	VB39	EM55656	2023-07-20	Yes	Yes	Yes	Correct	Garland	Chick-rearing	NA	CS MID	2023-07-21	314	12.5	77	12	465	16.3	3.50538	00:12:00	00:34:13	01:59:13	2023-07-21	1
2023	HG26	EX93807	2023-07-20	Yes	Yes	Yes	Incorrect	Mew	Chick-rearing	NA	MAIN MID	2023-07-21	314	12.5	77	12	435	15.6	3.58621	00:08:00	00:35:05	01:47:05	2023-07-21	1
2023	HG25	EM55658	2023-07-20	Yes	No	No	NoHome	Garland	Chick-rearing	NA	MAIN MID	2023-07-21	314	12.5	77	12	435	15.5	3.56322	00:10:00	00:37:09	01:37:09	2023-07-21	1
2023	VB18	EM34947	2023-07-20	Yes	No	No	NoHome	Mew	Chick-rearing	NA	CS MID	2023-07-21	314	12.5	77	12	410	15.4	3.7561	00:10:00	00:37:50	01:27:50	2023-08-01	12
2023	HG24	EM55659	2023-07-20	Yes	Yes	Yes	Incorrect	Mew	Chick-rearing	NA	MAIN RIGHT	2023-07-21	314	12.5	77	12	390	15.3	3.92308	00:08:00	00:40:35	01:16:35	2023-07-21	1
2023	HG29	EM55660	2023-07-20	Yes	No	No	NoHome	Garland	Chick-rearing	NA	MAIN LEFT	2023-07-21	314	12.5	77	12	385	16.4	4.25974	00:09:00	00:40:22	01:05:22	2023-07-21	1
2023	12	EA86879	2023-07-20	Yes	No	No	NoHome	Garland	Chick-rearing	NA	MAIN MID	2023-07-21	314	12.5	77	12	395	15.6	3.94937	00:09:00	00:42:28	00:53:28	2023-07-22	2
